# Supplementary material for: Honey: An Advanced Antimicrobial and Wound Healing Biomaterial for Tissue Engineering Applications
Source: Pharmaceutics. 2022 Aug 10;14(8):1663. doi: 10.3390/pharmaceutics14081663 (PMC9414000; doi:10.3390/pharmaceutics14081663)
Supplement: Supplementary file 1 [file pharmaceutics-14-01663-s001.zip]

Archive with 1 entries (1 files):
- pharmaceutics-1843345-supplementary.pdf
